# Supplementary material for: Reducing risks by transforming landscapes: Cross-scale effects of land-use changes on ecosystem services
Source: PLoS One. 2018 Apr 24;13(4):e0195895. doi: 10.1371/journal.pone.0195895 (PMC5916864; doi:10.1371/journal.pone.0195895)
Supplement: S2 Table — Summary of statistical information on the sample plots and list of species per land use in each study site (L1-4). (XLSX) [file pone.0195895.s002.xlsx]

## Sheet: biodiversity
BIODIVERSITY	Forest conversion - L1		Forest protection - L2		Agroforesty - L3		Reforestation - L4
(# of tree species)	logged-over forest	rubber plantation	logged-over forest	protected forest	garden	forest garden	cropland	cropland with trees
Count	16	7	10	13	4	7	0	24
Mean	12	2.14286	9.4	12.6154	1	3.28571	0	3.5
SD	3.68782	1.46385	1.18509	2.98715	1.1547	1.88982	0	1.17954
Min	6	1	4	9	0	1	0	2
Median	12	2	10.5	12	0	3	0	3
Max	18	5	15	19	0	7	0	6

## Sheet: Rubber Plantation
Family	Genus	Species
Anacardiaceae	Mangifera	indica
Arecaceae	Eugeissona	utilis
Bombacaceae	Durio	zibethinus
Dipterocarpaceae	Shorea	macrophylla
Euphorbiaceae	Hevea	brasiliensis
Fabaceae	Tamarindus	indica
Moraceae	Artocarpus	maingayi
Sapindaceae	Nephelium	lappaceum

## Sheet: Protected Forest
Family	Genus	Species
Anacardiaceae	Mangifera	sp. 1
Anacardiaceae	Mangifera	sp. 2
Annonaceae	Cyathocalyx	sp. 1
Annonaceae	Meiogyne	sp. 1
Annonaceae	Xylopia	sp. 1
Apocynaceae	Alstonia	angustiloba
Burseraceae	Dacryodes	rostrata
Calophyllaceae (Guttiferae)	Calophyllum	sp. 1
Celastraceae	Lophopetalum	javanicum
Combretaceae	Terminalia	chebula
Dileniaceae	Dilenia	excelsa
Dilleniaceae	Dillenia	sp. 1
Dipterocarpaceae	Dipterocarpus	mundus
Dipterocarpaceae	Hopea	sp. 1
Dipterocarpaceae	Hopea	sp. 2
Dipterocarpaceae	Shorea	beccariana
Dipterocarpaceae	Shorea	bracteolata
Dipterocarpaceae	Shorea	lepidota
Dipterocarpaceae	Shorea	macrophylla
Dipterocarpaceae	Shorea	quadrinervis
Dipterocarpaceae	Shorea	sp. 1
Durio	kutejensis	sp. 1
Ebenaceae	Diospyros	caudisepala
Ebenaceae	Diospyros	confertiflora
Ebenaceae	Diospyros	maingayl
Elaeocarpaceae	Elaeocarpus	floribundus/floribunda
Elaeocarpaceae	Elaeocarpus	macrocerus
Euphorbiaceae	Endospermum	diadenum
Euphorbiaceae	Macaranga	costulata
Euphorbiaceae	Macaranga	hypoleuca
Euphorbiaceae	Mallotus	paniculatus
Euphorbiaceae	Neoscortechinia	kingii
Fabaceae	Koompassia	malaccensis
Fabaceae	Tamarindus	indica
Fagaceae	Lithocarpus	blumeanus
Guttiferae	Calophyllum	soulattri
Guttiferae	Garcinia	parvifolia
Hypericaceae	Cratoxylum	arborescens
Hypericaceae	Cratoxylum	cochinchinensis
Lauraceae	Nothaphoebe	umbelliflora
Leguminosae	Intsia	sp. 1
Leguminosae	Koompassia	excelsa
Leguminosae	Saraca	sp. 1
Leguminosaea	Paraserianthes	sp. 1
Loganiaceae	Fagraea	sp. 1
Magnoliaceae	Talauma	sp. 1
Melastomataceae	Bellucia	pentamera
Moraceae	Artocarpus	anisophyllus
Moraceae	Artocarpus	kemando/integer
Moraceae	Artocarpus	odoratissimus
Moraceae	Artocarpus	sp. 1
Myristicaceae	Horsfieldia	cinerea
Myrtaceae	Syzygium	cinereum
Myrtaceae	Syzygium	fastigiatum
Myrtaceae	Syzygium	leptostemon
Myrtaceae	Syzygium	sp. 1
Myrtaceae	Syzygium	sp. 2
Myrtaceae	Syzygium	sp. 3
Oxalidaceae	Sarcotheca	diversifolia
Rubiaceae	Nauclea	sp. 1
Rubiaceae	Timonius	borneensis
Sapindaceae	Dimocarpus	sp. 1
Sapindaceae	Nephelium	lappaceum
Sterculiaceae	Scaphium	macropodum
Theaceae	Eurya	Japonica
Unknown 1
Unknown 2
Unknown 3
Unknown 4
Unknown 5
Unknown 6
Unknown 7
Unknown 8
Unknown 9

## Sheet: Logged-over forests (L1)
Family	Genus	Species
Anacardiaceae	Mangifera	sp. 1
Annonaceae	Maasia	glauca
Annonaceae	Xylopia	sp. 1
Apocynaceae	Alstonia	angustifolia
Apocynaceae	Alstonia	sp. 1
Celastraceae	Lophopetalum	javanicum
Clusiaceae	Garcinia	sp. 1
Compositae	Vernonia	arborea
Datiscaceae	Octomeles	sumatrana
Dileniaceae	Dilenia	excelsa
Dileniaceae	Dilenia	ovata
Dileriaceae	Dilenia	borneensis
Dilleniaceae	Dillenia	sp. 1
Dipterocarpaceae	Dryobalanops	beccarii
Dipterocarpaceae	Hopea	dasyrrhachis
Dipterocarpaceae	Hopea	mengarawan
Dipterocarpaceae	Shorea	bracteolata
Dipterocarpaceae	Shorea	kunstleri
Dipterocarpaceae	Shorea	sp. 1
Dipterocarpaceae	Shorea	sp. 2
Dipterocarpaceae	Shorea	beccariana
Durio	kutejensis	sp. 1
Euphorbiaceae	Coccoceras	sp. 1
Euphorbiaceae	Endospermum	diadenum
Euphorbiaceae	Macaranga	costulata
Euphorbiaceae	Macaranga	hypoleuca
Euphorbiaceae	Mallotus	mollissimus
Euphorbiaceae	Mallotus	sp. 1
Euphoribiaceae	Elateriospermum	tapos
Fabaceae	Dialium	indum
Fabaceae	Mucuna	sp. 1
Fabaceae	Tamarindus	indica
Fagaceae	Castanopsis	inermis
Fagaceae	Lithocarpus	blumeanus
Hypericaceae	Cratoxylum	arborescens
Lamiaceae	Vitex	pinnata
Lauraceae	Eusideroxylon	borneense
Lauraceae	Nothaphoebe	umbelliflora
Leguminosae	Intsia	sp. 1
Leguminosae	Koompassia	excelsa
Leguminosae	Saraca	sp. 1
Leguminosaea	Paraserianthes	sp. 1
Leguminosaea	Paraserianthes	sp. 2
Lythraceae	Duabanga	moluccana
Magnoliaceae	Talauma	sp. 1
Melastomataceae	Bellucia	pentamera
Meliaceae	Aglaia	pachyphylla
Meliaceae	Aglaia	sp. 1
Meliaceae	Aglaia	tomentosa
Meliaceae	Aglaia	pachyphylla
Meliaceae	Toona	sureni
Moraceae	Artocarpus	odoratissimus
Moraceae	Artocarpus	sp. 1
Moraceae	Artocarpus	elasticus
Moraceae	Ficus	fistulosa
Moraceae	Ficus	septica
Moraceae	Ficus	variegata
Moraceae	Ficus	racemosa
Moraceae	Ficus	septica
Moraceae	Ficus	variegata
Myristicaceae	Horsfieldia	cinerea
Myrtaceae	Syzygium	fastigiatum
Myrtaceae	Syzygium	leptostemon
Myrtaceae	Syzygium	pseudoformosum
Myrtaceae	Syzygium	sp. 1
Phyllanthaceae	Glochidion	rubrum
Rubiaceae	Nauclea	sp. 1
Rubiaceae	Neonauclea	excelsa
Rubiaceae	Timonius	borneensis
Sapindaceae	Nephelium	ramboutan-ake
Sapotaceae	Burckella	Cocco
Sapotaceae	Palaquium	semaram
Staphyleaceae	Turpinia	sp. 1
Sterculiaceae	Scaphium	macropodum
Theaceae	Eurya	Japonica
Unknown 1
Unknown 2
Unknown 3
Unknown 4
Unknown 5
Unknown 6
Unknown 7
Unknown 8
Verbenaceae	Vitex	sp.

## Sheet: Logged-over forests (L2)
Family	Genus	Species
Anacardiaceae	Mangifera	sp. 1
Annonaceae	Meiogyne	sp. 2
Apocynaceae	Alstonia	angustifolia
Celastraceae	Lophopetalum	javanicum
Cypteroniaceae	Dactylocladus	stenostachys
Dipterocarpaceae	Hopea	sp. 1
Dipterocarpaceae	Shorea	bracteolata
Dipterocarpaceae	Dryobalanops	abnormis
Ebenaceae	Diospyros	maingayl
Euphorbiaceae	Coccoceras	sp.
Euphorbiaceae	Endospermum	diadenum
Euphoribiaceae	Elateriospermum	tapos
Fabaceae	Tamarindus	indica
Guttiferae	Mesua	ferrea
Hypericaceae	Cratoxylum	arborescens
Lamiaceae	Vitex	pinnata
Lauraceae	Nothaphoebe	umbelliflora
Leguminosae	Intsia	sp.
Lythraceae	Lagerstroemia	sp.
Magnoliaceae	Talauma	sp. 1
Malvaceae	Grewia	sp. 1
Melastomataceae	Bellucia	pentamera
Meliaceae	Toona	sureni
Moraceae	Artocarpus	maingayi
Moraceae	Ficus	racemosa
Moraceae	Ficus	sp. 1
Moraceae	Artocarpus	kemando/integer
Moraceae	Artocarpus	Odoratissimus
Moraceae	Ficus	septica
Moraceae/Euphorbiaceae	Artocarpus	odorantissimus/populneus
Myristicaceae	Horsfieldia	cinerea
Myrtaceae	Syzygium	fastigiatum
Myrtaceae	Syzygium	leptostemon
Myrtaceae	Syzygium	sp. 1
Myrtaceae	Syzygium	glomeratum
Myrtaceae	Syzygium	pycnanthum
Myrtaceae	Syzygium	sp. 2
Phyllanthaceae	Glochidion	rubrum
Rubiaceae	Psydrax	dicoccos
Rubiaceae	Neonauclea	excelsa
Sapindaceae	Nephelium	cuspidatum
Sapindaceae	Pometia	tomentosa
Sterculiaceae	Scaphium	macropodum
Theaceae	Eurya	Japonica
Ulmaceae	Gironniera	nervosa
Unknown 1	0	0
Unknown 2	0	0
Unknown 3	0	0
Unknown 4	0	0
Unknown 5	0	0
Unknown 6	0	0
Unknown 7	0	0

## Sheet: Forest garden
Family	Genus	Species
Fabaceae	Acacia	sp.
Fabaceae	Cassia	siamea
Meliaceae	Swietenia	macrophylla
Verbenaceae	Tectona	grandis

## Sheet: Cropland with trees
Family	Genus	Species
Anacardiaceae	Anacardium	occidentale
Anacardiaceae	Campnosperma	brevipetiolata
Anacardiaceae	Mangifera	indica
Annonaceae	Annona	muricata
Arecaceae	Cocos	nucifera
Bombacaceae	Durio	zibethinus
Boraginaceae	Ehretia	javanica
Fabaceae	Albizia	chinensis
Fabaceae	Paraserianthes/Albizzia	falcataria
Gnetaceae	Gnetum	gnemon
Lecythidaceae	Barringtonia	racemosa
Leguminosae	Acacia	mangium
Leguminosae	Acacia	sp. 1
Leguminosae	Dalbergia	latifolia
Leguminosae	Pterocarpus	indicus
Meliaceae	Swietenia	macrophylla
Moraceae	Artocarpus	heterophyllus
Myrtaceae	Syzygium	cumini
Myrtaceae	Syzygium	nervosum
Pinaceae	Pinus	merkusii
Salicaceae	Flacourtia	ap.
Verbenaceae	Tectona	grandis
