# Supplementary material for: Reducing risks by transforming landscapes: Cross-scale effects of land-use changes on ecosystem services
Source: PLoS One. 2018 Apr 24;13(4):e0195895. doi: 10.1371/journal.pone.0195895 (PMC5916864; doi:10.1371/journal.pone.0195895)
Supplement: S3 Table — Information on land products harvest quantities, frequency, and incomes per land use in each study site (L1-4). (XLSX) [file pone.0195895.s003.xlsx]

## Sheet: Sheet1
	Land Use (Product)	Price per unitⁱ	harvestable quantities (yealds)ⁱⁱ ⁱⁱⁱ	Harvest intensity per yearⁱ	Family income per year ⁱⁱ	Average area per family ⁱ	Total	Literature
	Forests (Ironwood)	200000000	0.047	<1	15000000		175.911	110-
		IDR/tree	trees/ha	tree/year	IDR/ year		USD/ha/y	USD/ha/y
	Forests (NTFPs)	10000			4000000	10	29.9424	30-50
		IDR/kg			IDR/ year	ha/family	USD/ha/y	USD/ha/y
	Rubber plantation (latex)	8000	2	310	15000000	3	371.285	350-450
		IDR/kg	kg/ha/day	days/years	IDR/ year	ha/family	USD/ha/y	USD/ha/y
	Cropland (rice/soya)	7000	1500	1		1.5	785.987
		IDR/kg	kg/ha/season	season/year		ha/family	USD/ha/y
	Forest garden (Teak)	200000	150	0.05	700000	0.25	112.284
		IDR/tree	trees/ha	trees/year	IDR/year	ha/family	USD/ha/y
	Cropland with trees (Teak)	200000	70	0.05			52.3991
		IDR/kg	trees/ha	trees/year			USD/ha/y
	Garden (vegetables)	7000	150	1			78.5987
		IDR/kg	kg/ha/season				USD/ha/y
	1 USD = 13,360 IDR	13359
	i. from key informants
	ii. from secondary literaturein the region:		crop yealds (BPS-statistics Indonesia 2017), ironwood densities (Prajadinata et al. 2011, Wahyuni 2011), rubber yealds (Shantiko et al. 2012, Suyanto et al. 2009)
	iii.from forest inventories: teak wood
