# Supplementary material for: Reducing risks by transforming landscapes: Cross-scale effects of land-use changes on ecosystem services
Source: PLoS One. 2018 Apr 24;13(4):e0195895. doi: 10.1371/journal.pone.0195895 (PMC5916864; doi:10.1371/journal.pone.0195895)
Supplement: S4 Table — Summary of statistical information on people’s satisfaction with water conditions and qualitative explanations of trends in the last 20 years in each study site (L1-4). (XLSX) [file pone.0195895.s004.xlsx]

## Sheet: water
WATER CONDITIONS	Forest conversion - L1		Forest protection - L2		Agroforesty - L3		Reforestation - L4
[1 (low)-5 (high)]	1994	2014	2004	2014	1994	2014	1994	2014
Count	36	40	42	42	38	40	40	40
Mean	4.19444	3.85	2.64286	2.35714	2.36842	3.95	3.475	3.95
SD	1.57224	1.29962	0.958185	0.53289	1.23517	0.450071	1.4498	0.782829
Min	1	1	1	1	1	2	1	2
Median	4	3	3	2	2	4	4	4
Max	5	5	4	3	5	5	5	5
Trends explanations:	- decreases due to gold mining activity in forests		- many people do activity in the river and the forest		- improvements thanks to trees in croplands		- changes in forest densities and species influence water springs
	- stable because the water sources are in the hills		- improvements because some mining will be closed due to regulation		- improvements thanks to technologies		- improvements thanks to reforestation activities
	- floods make water dirty and muddy		- better because communities build some borewell		- teak trees improve water conditions		- improvements with government help with watersytem
