# Supplementary material for: Reducing risks by transforming landscapes: Cross-scale effects of land-use changes on ecosystem services
Source: PLoS One. 2018 Apr 24;13(4):e0195895. doi: 10.1371/journal.pone.0195895 (PMC5916864; doi:10.1371/journal.pone.0195895)
Supplement: S5 Table — Summary of statistical information on carbon estimations of above ground biomass per land use in each study site (L1-4). (XLSX) [file pone.0195895.s005.xlsx]

## Sheet: Sheet1
BIOMASS	Forest conversion - L1		Forest protection - L2		Agroforesty - L3		Reforestation - L4
(t C/ha)	logged-over forest	rubber plantation	logged-over forest	protected forest	garden	forest garden	cropland	cropland with trees
Count	16	7	10	13	4	7	0 *	24
Mean	110.733	23.9411	108.289	200.973	15	49.2079	2	39.1872
SD	47.4483	25.2024	129.353	125.018	17	20.041	1	22.2598
Min	24.6325	7.99293	0	79.0434	0	27.1128	NA	13.0879
Median	118.197	11.9765	0	183.456	0	63.4235	NA	31.5483
Max	189.932	74.9421	0	470.291	0	68.7416	NA	109.388
	* = data from the literature
